# Supplementary material for: Knockdown of CKAP2 Inhibits Proliferation, Migration, and Aggregate Formation in Aggressive Breast Cancer
Source: Cancers (Basel). 2022 Aug 2;14(15):3759. doi: 10.3390/cancers14153759 (PMC9367390; doi:10.3390/cancers14153759)
Supplement: Supplementary file 1 [file cancers-14-03759-s001.zip]

Archive with 1 entries (1 files):
- cancers-1823581-supplementary.pdf
